# Supplementary material for: Odoribacter splanchnicus elicits lung protection via vesicle-driven enhancement of the host Cav1–Ces1d interaction
Source: Front Microbiol. 2026 Jul 7;17:1860203. doi: 10.3389/fmicb.2026.1860203 (PMC13385493; doi:10.3389/fmicb.2026.1860203)
Supplement: Supplementary file 2 [file Table_2.XLSX]

## Sheet: 代谢物定量信息表
Table 1. Lipidomic composition of Odoribacter splanchnicus–derived extracellular vesicles
ID	Metabolite	Formula	Retention time(min)	m/z	newMoleWeight	Mode	Adducts	Length	Saturation	mainclassKey	mainclass	subclassKey	subclass	O-EVs
1	DG(16:0_18:0)	C37 H76 N1 O5	17.6508	614.572	632.607	POS	M+NH4	34	0	GL	Glycerolipids	DG	Diglyceride	6.41511e+06
2	TG(14:0_14:0_16:0)	C47 H94 N1 O6	20.0249	768.708	786.742	POS	M+NH4	44	0	GL	Glycerolipids	TG	Triglyceride	564667
3	TG(15:0_16:0_16:1)	C50 H98 N1 O6	20.2435	808.739	826.774	POS	M+NH4	47	1	GL	Glycerolipids	TG	Triglyceride	810711
4	TG(14:0_16:0_17:0)	C50 H100 N1 O6	20.6389	810.755	828.789	POS	M+NH4	47	0	GL	Glycerolipids	TG	Triglyceride	712127
5	TG(16:0_16:1_18:1)	C53 H102 N1 O6	18.7481	848.77	866.805	POS	M+NH4	50	2	GL	Glycerolipids	TG	Triglyceride	251438
6	TG(16:0_16:0_18:0)	C53 H106 N1 O6	21.1931	852.801	870.836	POS	M+NH4	50	0	GL	Glycerolipids	TG	Triglyceride	4.27253e+06
7	TG(16:0_17:1_18:1)	C54 H104 N1 O6	20.6651	862.786	880.821	POS	M+NH4	51	2	GL	Glycerolipids	TG	Triglyceride	1.78957e+06
8	TG(16:1_18:1_18:2)	C55 H102 N1 O6	20.1718	872.77	890.805	POS	M+NH4	52	4	GL	Glycerolipids	TG	Triglyceride	5.58103e+06
9	TG(16:0_18:1_18:2)	C55 H104 N1 O6	20.5097	874.786	892.821	POS	M+NH4	52	3	GL	Glycerolipids	TG	Triglyceride	1.85108e+07
10	TG(16:0_18:1_18:1)	C55 H102 Na1 O6	20.8488	881.757	904.747	POS	M+Na	52	2	GL	Glycerolipids	TG	Triglyceride	1.16324e+06
11	TG(16:0_18:0_18:0)	C55 H110 N1 O6	21.5203	880.833	898.868	POS	M+NH4	52	0	GL	Glycerolipids	TG	Triglyceride	1.79788e+06
12	TG(17:1_18:1_18:1)	C56 H106 N1 O6	20.6833	888.801	906.836	POS	M+NH4	53	3	GL	Glycerolipids	TG	Triglyceride	1.04007e+06
13	TG(18:1_18:2_18:2)	C57 H104 N1 O6	20.2108	898.786	916.821	POS	M+NH4	54	5	GL	Glycerolipids	TG	Triglyceride	3.91194e+06
14	TG(18:1_18:1_18:2)	C57 H106 N1 O6	20.5437	900.801	918.836	POS	M+NH4	54	4	GL	Glycerolipids	TG	Triglyceride	7.71625e+06
15	TG(18:0_18:1_18:2)	C57 H108 N1 O6	20.8647	902.817	920.852	POS	M+NH4	54	3	GL	Glycerolipids	TG	Triglyceride	1.71474e+07
16	TG(18:0_18:0_18:1)	C57 H112 N1 O6	21.539	906.848	924.883	POS	M+NH4	54	1	GL	Glycerolipids	TG	Triglyceride	1.31796e+06
17	TG(18:1_18:1_20:1)	C59 H112 N1 O6	21.1939	930.848	948.883	POS	M+NH4	56	3	GL	Glycerolipids	TG	Triglyceride	704770
18	LPG(20:0)	C26 H52 O9 P1	7.64397	539.335	538.327	NEG	M-H	20	0	GP	Glycerophospholipids	LPG	Lyso phosphatidylglycerol	220426
19	DGDG(15:0_20:0)	C51 H95 O17	16.118	979.657	1024.65	NEG	M+HCOO	35	0	GL	Glycerolipids	DGDG	Digalactosyl diacylglycerol	116719
20	DGDG(14:0_20:0)	C50 H93 O17	15.7518	965.642	1010.64	NEG	M+HCOO	34	0	GL	Glycerolipids	DGDG	Digalactosyl diacylglycerol	102707
21	TG(14:0_16:0_18:1)	C51 H100 N1 O6	20.4568	822.755	840.789	POS	M+NH4	48	1	GL	Glycerolipids	TG	Triglyceride	5.75294e+06
22	TG(18:0_16:1_20:1)	C57 H110 N1 O6	21.2056	904.833	922.868	POS	M+NH4	54	2	GL	Glycerolipids	TG	Triglyceride	4.01863e+06
23	LPG(18:0)	C24 H48 O9 P1	4.86525	511.304	510.296	NEG	M-H	18	0	GP	Glycerophospholipids	LPG	Lyso phosphatidylglycerol	118674
24	DG(18:0_18:0)	C39 H80 N1 O5	18.3102	642.603	660.638	POS	M+NH4	36	0	GL	Glycerolipids	DG	Diglyceride	3.68927e+06
25	DG(16:0_16:0)	C35 H72 N1 O5	16.9045	586.541	604.575	POS	M+NH4	32	0	GL	Glycerolipids	DG	Diglyceride	2.83507e+06
26	TG(14:0_15:0_16:1)	C48 H94 N1 O6	19.8132	780.708	798.742	POS	M+NH4	45	1	GL	Glycerolipids	TG	Triglyceride	286185
27	TG(14:0_15:0_16:0)	C48 H96 N1 O6	20.2167	782.723	800.758	POS	M+NH4	45	0	GL	Glycerolipids	TG	Triglyceride	521416
28	TG(10:0_18:1_18:2)	C49 H92 N1 O6	19.215	790.692	808.727	POS	M+NH4	46	3	GL	Glycerolipids	TG	Triglyceride	235725
29	TG(14:0_16:0_16:1)	C49 H96 N1 O6	20.0394	794.723	812.758	POS	M+NH4	46	1	GL	Glycerolipids	TG	Triglyceride	2.60597e+06
30	TG(12:0_16:0_18:1)	C49 H96 N1 O6	22.9922	794.723	812.758	POS	M+NH4	46	1	GL	Glycerolipids	TG	Triglyceride	435016
31	TG(14:0_16:0_16:0)	C49 H98 N1 O6	20.4424	796.739	814.774	POS	M+NH4	46	0	GL	Glycerolipids	TG	Triglyceride	1.06271e+06
32	TG(14:0_16:1_18:1)	C51 H98 N1 O6	9.88215	820.739	838.774	POS	M+NH4	48	2	GL	Glycerolipids	TG	Triglyceride	258898
33	TG(15:0_16:0_17:0)	C51 H102 N1 O6	20.8316	824.77	842.805	POS	M+NH4	48	0	GL	Glycerolipids	TG	Triglyceride	3.78745e+06
34	TG(16:1_16:1_18:1)	C53 H100 N1 O6	11.6268	846.755	864.789	POS	M+NH4	50	3	GL	Glycerolipids	TG	Triglyceride	53308.4
35	TG(16:0_16:1_18:2)	C53 H100 N1 O6	13.6348	846.755	864.789	POS	M+NH4	50	3	GL	Glycerolipids	TG	Triglyceride	28256.1
36	TG(14:0_18:1_18:1)	C53 H102 N1 O6	13.9595	848.77	866.805	POS	M+NH4	50	2	GL	Glycerolipids	TG	Triglyceride	372378
37	TG(16:0_16:0_18:1)	C53 H104 N1 O6	20.8342	850.786	868.821	POS	M+NH4	50	1	GL	Glycerolipids	TG	Triglyceride	8.77155e+06
38	TG(16:1_17:1_18:1)	C54 H102 N1 O6	20.3065	860.77	878.805	POS	M+NH4	51	3	GL	Glycerolipids	TG	Triglyceride	826141
39	TG(16:0_17:0_18:1)	C54 H106 N1 O6	20.9613	864.801	882.836	POS	M+NH4	51	1	GL	Glycerolipids	TG	Triglyceride	677606
40	TG(16:1_18:1_18:1)	C55 H104 N1 O6	10.0518	874.786	892.821	POS	M+NH4	52	3	GL	Glycerolipids	TG	Triglyceride	159365
41	TG(16:0_18:0_18:1)	C55 H108 N1 O6	21.1945	878.817	896.852	POS	M+NH4	52	1	GL	Glycerolipids	TG	Triglyceride	2.95022e+06
42	TG(18:2_18:2_18:3)	C57 H100 N1 O6	19.4978	894.755	912.789	POS	M+NH4	54	7	GL	Glycerolipids	TG	Triglyceride	256949
43	TG(18:1_18:2_18:3)	C57 H102 N1 O6	20.3105	896.77	914.805	POS	M+NH4	54	6	GL	Glycerolipids	TG	Triglyceride	2.09907e+06
44	TG(18:1_18:1_18:1)	C57 H108 N1 O6	16.5681	902.817	920.852	POS	M+NH4	54	3	GL	Glycerolipids	TG	Triglyceride	162647
45	TG(12:0_16:1_18:1)	C49 H94 N1 O6	19.6137	792.708	810.742	POS	M+NH4	46	2	GL	Glycerolipids	TG	Triglyceride	1.57323e+06
46	TG(14:1_16:1_18:1)	C51 H96 N1 O6	19.6805	818.723	836.758	POS	M+NH4	48	3	GL	Glycerolipids	TG	Triglyceride	1.3308e+06
47	TG(15:0_16:1_18:1)	C52 H100 N1 O6	20.2818	834.755	852.789	POS	M+NH4	49	2	GL	Glycerolipids	TG	Triglyceride	910694
48	TG(16:1_16:1_18:2)	C53 H98 N1 O6	19.6694	844.739	862.774	POS	M+NH4	50	4	GL	Glycerolipids	TG	Triglyceride	15375.5
49	DG(O-18:2_18:2)	C39 H74 N1 O4	18.3655	620.561	638.596	POS	M+NH4	36	4	GL	Glycerolipids	DG	Diglyceride	1.34352e+07
50	MG(16:0)	C19 H42 N1 O4	6.80529	348.311	366.346	POS	M+NH4	16	0	GL	Glycerolipids	MG	Monoglyceride	123074
51	MG(18:0)	C21 H46 N1 O4	9.41373	376.342	394.377	POS	M+NH4	18	0	GL	Glycerolipids	MG	Monoglyceride	231980
54	PG(15:0_20:0)	C41 H80 O10 P1	15.5684	763.549	762.541	NEG	M-H	35	0	GP	Glycerophospholipids	PG	Phosphatidylglycerol	547322
55	TG(O-16:1_16:0_2:0)	C37 H74 N1 O5	16.5257	612.556	630.591	POS	M+NH4	34	1	GL	Glycerolipids	TG	Triglyceride	1.74338e+06
56	TG(O-18:2_10:0_8:0)	C39 H76 N1 O5	16.5776	638.572	656.607	POS	M+NH4	36	2	GL	Glycerolipids	TG	Triglyceride	1.43475e+07
57	TG(18:1_18:1_21:1)	C60 H114 N1 O6	21.1382	944.864	962.899	POS	M+NH4	57	3	GL	Glycerolipids	TG	Triglyceride	530128
59	DGDG(14:0_18:0)	C48 H89 O17	14.8247	937.611	982.608	NEG	M+HCOO	32	0	GL	Glycerolipids	DGDG	Digalactosyl diacylglycerol	26913
60	DG(O-18:3_18:1)	C39 H71 O4	17.8747	603.535	604.543	POS	M+H	36	4	GL	Glycerolipids	DG	Diglyceride	662639
61	DG(O-18:2_18:1)	C39 H73 O4	18.4291	605.55	606.559	POS	M+H	36	3	GL	Glycerolipids	DG	Diglyceride	1.41034e+06
62	TG(O-13:0_16:0_3:0)	C35 H72 N1 O5	16.9078	586.541	604.575	POS	M+NH4	32	0	GL	Glycerolipids	TG	Triglyceride	2.76361e+06
63	TG(18:2_18:1)	C39 H72 N1 O6	14.1179	650.535	668.57	POS	M+NH4	36	3	GL	Glycerolipids	TG	Triglyceride	4.20712e+06
64	TG(12:0_6:0_18:1)	C39 H76 N1 O6	14.3772	654.567	672.602	POS	M+NH4	36	1	GL	Glycerolipids	TG	Triglyceride	1.97227e+06
65	TG(13:0_5:0_18:1)	C39 H76 N1 O6	14.5257	654.567	672.602	POS	M+NH4	36	1	GL	Glycerolipids	TG	Triglyceride	1.95091e+06
66	TG(15:1_3:0_18:1)	C39 H74 N1 O6	15.0809	652.551	670.586	POS	M+NH4	36	2	GL	Glycerolipids	TG	Triglyceride	1.91373e+06
67	TG(3:0_16:0_23:7)	C45 H73 O6	6.7663	709.54	710.549	POS	M+H	42	7	GL	Glycerolipids	TG	Triglyceride	370034
68	DGDG(15:0_16:0)	C46 H90 N1 O15	14.2965	896.631	914.665	POS	M+NH4	31	0	GL	Glycerolipids	DGDG	Digalactosyl diacylglycerol	149560
69	LPC(16:0)	C25 H51 N1 O9 P1	3.31276	540.331	585.328	NEG	M+HCOO	16	0	GP	Glycerophospholipids	LPC	Lyso phosphatidylcholine	24803
75	PG(14:0_16:0)	C36 H70 O10 P1	13.2223	693.471	692.463	NEG	M-H	30	0	GP	Glycerophospholipids	PG	Phosphatidylglycerol	124591
76	PG(14:0_20:0)	C40 H78 O10 P1	15.2137	749.534	748.525	NEG	M-H	34	0	GP	Glycerophospholipids	PG	Phosphatidylglycerol	398772
77	SPH(d14:0)	C14 H32 N1 O2	0.97971	246.243	247.251	POS	M+H	14	0	SP	Sphingolipids	SPH	Sphingosine bases	9.4294e+06
78	SPH(d17:0)	C17 H38 N1 O2	1.46334	288.29	289.298	POS	M+H	17	0	SP	Sphingolipids	SPH	Sphingosine bases	1.74576e+06
79	DG(O-15:1_12:0)	C30 H62 N1 O4	8.64587	500.467	518.502	POS	M+NH4	27	1	GL	Glycerolipids	DG	Diglyceride	113264
80	DG(O-12:1_18:1)	C33 H66 N1 O4	16.8946	540.499	558.534	POS	M+NH4	30	2	GL	Glycerolipids	DG	Diglyceride	301954
81	DG(O-15:1_16:0)	C34 H70 N1 O4	12.0798	556.53	574.565	POS	M+NH4	31	1	GL	Glycerolipids	DG	Diglyceride	5.50718e+06
82	DG(O-32:4)	C35 H66 N1 O4	15.7352	564.499	582.534	POS	M+NH4	32	4	GL	Glycerolipids	DG	Diglyceride	819401
83	DG(O-16:1_16:0)	C35 H72 N1 O4	18.3707	570.546	588.581	POS	M+NH4	32	1	GL	Glycerolipids	DG	Diglyceride	308090
84	DG(O-17:1_16:0)	C36 H74 N1 O4	13.0022	584.561	602.596	POS	M+NH4	33	1	GL	Glycerolipids	DG	Diglyceride	454277
85	DG(O-16:1_18:1)	C37 H74 N1 O4	18.3904	596.561	614.596	POS	M+NH4	34	2	GL	Glycerolipids	DG	Diglyceride	1.13454e+07
86	SPH(d18:0)	C18 H40 N1 O2	1.76531	302.305	303.314	POS	M+H	18	0	SP	Sphingolipids	SPH	Sphingosine bases	2.27153e+07
87	DG(O-18:4_18:1)	C39 H69 O4	22.9977	601.519	602.527	POS	M+H	36	5	GL	Glycerolipids	DG	Diglyceride	256942
88	DG(O-18:3_20:4)	C41 H69 O4	17.8684	625.519	626.527	POS	M+H	38	7	GL	Glycerolipids	DG	Diglyceride	3.08446e+06
89	DG(O-18:2_20:4)	C41 H71 O4	18.4254	627.535	628.543	POS	M+H	38	6	GL	Glycerolipids	DG	Diglyceride	2.17617e+07
90	DG(15:1_21:2)	C39 H70 Na1 O5	15.751	641.512	664.502	POS	M+Na	36	3	GL	Glycerolipids	DG	Diglyceride	4.68511e+06
91	SPH(d20:1)	C20 H42 N1 O1	3.36159	312.326	313.334	POS	M+H	20	1	SP	Sphingolipids	SPH	Sphingosine bases	132832
92	SPH(d20:0)	C20 H44 N1 O2	2.74575	330.337	331.345	POS	M+H	20	0	SP	Sphingolipids	SPH	Sphingosine bases	1.09926e+07
93	TG(O-17:1_4:0)	C24 H48 N1 O5	6.4653	430.353	448.388	POS	M+NH4	21	1	GL	Glycerolipids	TG	Triglyceride	247059
94	SPH(d19:0)	C19 H42 N1 O2	2.18057	316.321	317.329	POS	M+H	19	0	SP	Sphingolipids	SPH	Sphingosine bases	739089
95	MG(O-15:2)	C18 H35 O3	2.53326	299.258	300.266	POS	M+H	15	2	GL	Glycerolipids	MG	Monoglyceride	607865
96	MG(P-15:2)	C18 H36 N1 O3	3.42521	314.269	332.304	POS	M+NH4	15	2	GL	Glycerolipids	MG	Monoglyceride	93531.6
97	TG(26:7)	C29 H44 N1 O6	4.01585	502.316	520.351	POS	M+NH4	26	7	GL	Glycerolipids	TG	Triglyceride	7.78671e+06
98	TG(18:0_18:1)	C39 H76 N1 O6	16.3349	654.567	672.602	POS	M+NH4	36	1	GL	Glycerolipids	TG	Triglyceride	466594
99	MG(O-19:4)	C22 H39 O3	1.92499	351.289	352.298	POS	M+H	19	4	GL	Glycerolipids	MG	Monoglyceride	105722
100	TG(43:13_3:0)	C49 H72 N1 O6	9.39914	770.535	788.57	POS	M+NH4	46	13	GL	Glycerolipids	TG	Triglyceride	755918
101	MG(18:2)	C21 H39 O4	2.56367	355.284	356.293	POS	M+H	18	2	GL	Glycerolipids	MG	Monoglyceride	118383
102	WE(O-18:1)	C18 H38 N1 O2	5.05361	300.29	318.325	POS	M+NH4	18	1	FA	Fatty Acyls	WE	Wax esters (fatty acid esters)	23366.5
103	WE(O-20:1)	C20 H42 N1 O2	7.98852	328.321	346.356	POS	M+NH4	20	1	FA	Fatty Acyls	WE	Wax esters (fatty acid esters)	44388.5
104	WE(O-21:0)	C21 H46 N1 O2	8.71942	344.352	362.387	POS	M+NH4	21	0	FA	Fatty Acyls	WE	Wax esters (fatty acid esters)	3.42259e+06
105	TG(23:1_19:0_25:8)	C70 H119 O6	20.4858	1055.9	1056.91	POS	M+H	67	9	GL	Glycerolipids	TG	Triglyceride	493472
106	WE(O-22:4)	C22 H40 N1 O2	7.96293	350.305	368.34	POS	M+NH4	22	4	FA	Fatty Acyls	WE	Wax esters (fatty acid esters)	698815
107	Cer(d12:0_16:0)	C28 H58 N1 O3	8.96408	456.441	457.449	POS	M+H	28	0	SP	Sphingolipids	Cer	Ceramide	4.70119e+06
108	Cer(m14:0_16:0)	C30 H62 N1 O2	15.2505	468.478	469.486	POS	M+H	30	0	SP	Sphingolipids	Cer	Ceramide	245679
109	Cer(d14:0_16:0)	C30 H62 N1 O3	10.8092	484.472	485.481	POS	M+H	30	0	SP	Sphingolipids	Cer	Ceramide	5.60334e+06
110	Cer(d16:0_16:0)	C32 H66 N1 O3	12.4696	512.504	513.512	POS	M+H	32	0	SP	Sphingolipids	Cer	Ceramide	9.13998e+07
111	Cer(d14:0_18:0)	C32 H66 N1 O3	12.6389	512.504	513.512	POS	M+H	32	0	SP	Sphingolipids	Cer	Ceramide	3.94434e+06
112	Cer(d18:0_16:0)	C34 H70 N1 O3	14.0479	540.535	541.543	POS	M+H	34	0	SP	Sphingolipids	Cer	Ceramide	5.26973e+07
113	Cer(d16:0_20:3)	C36 H68 N1 O3	14.0522	562.519	563.528	POS	M+H	36	3	SP	Sphingolipids	Cer	Ceramide	292807
114	Cer(d20:0_16:0)	C36 H74 N1 O3	15.3079	568.566	569.575	POS	M+H	36	0	SP	Sphingolipids	Cer	Ceramide	1.19826e+07
115	Cer(d16:0_22:1)	C38 H76 N1 O3	15.495	594.582	595.59	POS	M+H	38	1	SP	Sphingolipids	Cer	Ceramide	3.07917e+06
116	Cer(m19:0_22:1)	C41 H80 N1 O1	19.1826	602.623	603.632	POS	M+H-H2O	41	1	SP	Sphingolipids	Cer	Ceramide	606488
117	SPH(d16:0)	C16 H36 N1 O2	1.24917	274.274	275.282	POS	M+H	16	0	SP	Sphingolipids	SPH	Sphingosine bases	2.78849e+08
118	PG(34:0)	C40 H79 Na1 O10 P1	15.1789	773.53	796.521	POS	M+Na	34	0	GP	Glycerophospholipids	PG	Phosphatidylglycerol	129503
119	PG(35:0)	C41 H81 Na1 O10 P1	15.5815	787.546	810.536	POS	M+Na	35	0	GP	Glycerophospholipids	PG	Phosphatidylglycerol	187942
120	PC(34:1)	C42 H83 N1 O8 P1	23.311	760.585	761.593	POS	M+H	34	1	GP	Glycerophospholipids	PC	Phosphatidylcholine	9532.23
121	SM(d41:8)	C46 H80 N2 O6 P1	9.99554	787.575	788.583	POS	M+H	41	8	SP	Sphingolipids	SM	Sphingomyelin	250134
122	SPH(d15:0)	C15 H34 N1 O2	1.09123	260.258	261.267	POS	M+H	15	0	SP	Sphingolipids	SPH	Sphingosine bases	272765
123	DG(O-19:2)	C22 H44 N1 O4	1.64526	386.326	404.361	POS	M+NH4	19	2	GL	Glycerolipids	DG	Diglyceride	361667
124	SPH(d16:1)	C16 H34 N1 O2	2.84936	272.258	273.267	POS	M+H	16	1	SP	Sphingolipids	SPH	Sphingosine bases	88456.5
125	FA(16:0)	C16 H31 O2	8.70555	255.233	254.225	NEG	M-H	16	0	FA	Fatty Acyls	FA	Fatty acid	398279
126	FA(18:0)	C18 H35 O2	11.1002	283.264	282.256	NEG	M-H	18	0	FA	Fatty Acyls	FA	Fatty acid	2.73829e+06
127	FA(22:1)	C22 H41 O2	12.8885	337.311	336.303	NEG	M-H	22	1	FA	Fatty Acyls	FA	Fatty acid	67642.5
128	FA(29:8)	C29 H41 O2	11.7898	421.311	420.303	NEG	M-H	29	8	FA	Fatty Acyls	FA	Fatty acid	22917.5
129	LPG(14:0)	C20 H40 O9 P1	1.82363	455.242	454.233	NEG	M-H	14	0	GP	Glycerophospholipids	LPG	Lyso phosphatidylglycerol	20628.6
130	Cer(m21:1_23:2)	C45 H84 N1 O4	19.6931	702.641	747.638	NEG	M+HCOO	44	3	SP	Sphingolipids	Cer	Ceramide	137166
131	DG(O-25:1)	C28 H58 N1 O4	14.2893	472.436	490.471	POS	M+NH4	25	1	GL	Glycerolipids	DG	Diglyceride	1.91426e+07
132	DG(5:0_20:0)	C28 H58 N1 O5	2.87811	488.431	506.466	POS	M+NH4	25	0	GL	Glycerolipids	DG	Diglyceride	50362.8
133	DG(O-15:1_14:0)	C32 H66 N1 O4	13.1702	528.499	546.534	POS	M+NH4	29	1	GL	Glycerolipids	DG	Diglyceride	4.59402e+07
134	DG(32:4)	C35 H64 N1 O5	15.7862	578.478	596.513	POS	M+NH4	32	4	GL	Glycerolipids	DG	Diglyceride	755111
135	DG(O-15:1_18:0)	C36 H74 N1 O4	13.5398	584.561	602.596	POS	M+NH4	33	1	GL	Glycerolipids	DG	Diglyceride	2.11082e+06
136	DG(O-16:1_19:1)	C38 H73 O4	15.5654	593.55	594.559	POS	M+H	35	2	GL	Glycerolipids	DG	Diglyceride	564147
137	DG(O-16:1_20:5)	C39 H67 O4	17.823	599.503	600.512	POS	M+H	36	6	GL	Glycerolipids	DG	Diglyceride	490128
138	DG(O-18:4_18:2)	C39 H67 O4	19.8204	599.503	600.512	POS	M+H	36	6	GL	Glycerolipids	DG	Diglyceride	213855
139	DG(O-16:1_20:4)	C39 H69 O4	18.3907	601.519	602.527	POS	M+H	36	5	GL	Glycerolipids	DG	Diglyceride	3.35527e+06
140	SPH(d18:1)	C18 H38 N1 O2	2.08899	300.29	301.298	POS	M+H	18	1	SP	Sphingolipids	SPH	Sphingosine bases	97055.5
141	DG(O-18:2_18:0)	C39 H78 N1 O4	19.0262	624.593	642.627	POS	M+NH4	36	2	GL	Glycerolipids	DG	Diglyceride	5.37214e+06
142	DG(O-18:2_20:5)	C41 H69 O4	18.2274	625.519	626.527	POS	M+H	38	7	GL	Glycerolipids	DG	Diglyceride	478061
143	DG(18:2_18:1)	C39 H74 N1 O5	15.636	636.556	654.591	POS	M+NH4	36	3	GL	Glycerolipids	DG	Diglyceride	1.75385e+06
144	DG(18:0_20:5)	C41 H71 O5	18.2906	643.53	644.538	POS	M+H	38	5	GL	Glycerolipids	DG	Diglyceride	588008
145	DG(P-6:0_14:0)	C23 H48 N1 O4	10.2474	402.358	420.393	POS	M+NH4	20	0	GL	Glycerolipids	DG	Diglyceride	2.07671e+06
146	DG(P-11:0_18:0)	C32 H66 N1 O4	13.3414	528.499	546.534	POS	M+NH4	29	0	GL	Glycerolipids	DG	Diglyceride	4.57242e+07
147	DG(31:3)	C34 H64 N1 O5	14.4646	566.478	584.513	POS	M+NH4	31	3	GL	Glycerolipids	DG	Diglyceride	590305
148	DG(6:0_26:3)	C35 H62 Na1 O5	15.6961	585.449	608.439	POS	M+Na	32	3	GL	Glycerolipids	DG	Diglyceride	1.29174e+06
149	DG(O-15:1_20:0)	C38 H78 N1 O4	14.8792	612.593	630.627	POS	M+NH4	35	1	GL	Glycerolipids	DG	Diglyceride	597976
150	DG(15:2_21:2)	C39 H68 Na1 O5	15.376	639.496	662.486	POS	M+Na	36	4	GL	Glycerolipids	DG	Diglyceride	1.37506e+06
151	DG(O-18:2_22:4)	C43 H75 O4	19.0457	655.566	656.574	POS	M+H	40	6	GL	Glycerolipids	DG	Diglyceride	264654
152	TG(P-4:0_5:0_23:2)	C35 H63 O5	14.9091	563.467	564.475	POS	M+H	32	2	GL	Glycerolipids	TG	Triglyceride	1.81928e+06
153	TG(P-7:0_24:1)	C34 H62 Na1 O5	14.7159	573.449	596.439	POS	M+Na	31	1	GL	Glycerolipids	TG	Triglyceride	304681
154	TG(O-13:0_16:0_4:0)	C36 H74 N1 O5	11.8939	600.556	618.591	POS	M+NH4	33	0	GL	Glycerolipids	TG	Triglyceride	136240
155	MG(P-19:4)	C22 H37 O3	2.49713	349.274	350.282	POS	M+H	19	4	GL	Glycerolipids	MG	Monoglyceride	91188.5
156	TG(18:3_18:0)	C39 H69 O6	14.9912	633.509	634.517	POS	M+H	36	3	GL	Glycerolipids	TG	Triglyceride	1.27895e+06
157	TG(21:0_25:7)	C49 H81 O6	9.42523	765.603	766.611	POS	M+H	46	7	GL	Glycerolipids	TG	Triglyceride	53280.6
158	TG(17:0_12:1_17:3)	C49 H87 O6	8.10934	771.65	772.658	POS	M+H	46	4	GL	Glycerolipids	TG	Triglyceride	2.52369e+06
159	TG(14:0_18:0_18:1)	C53 H104 N1 O6	21.5487	850.786	868.821	POS	M+NH4	50	1	GL	Glycerolipids	TG	Triglyceride	492113
160	MG(O-19:2)	C22 H43 O3	6.17708	355.321	356.329	POS	M+H	19	2	GL	Glycerolipids	MG	Monoglyceride	291446
161	TG(25:2_27:1)	C55 H104 N1 O6	15.2211	874.786	892.821	POS	M+NH4	52	3	GL	Glycerolipids	TG	Triglyceride	244460
162	TG(7:0_27:1_18:2)	C55 H104 N1 O6	15.9097	874.786	892.821	POS	M+NH4	52	3	GL	Glycerolipids	TG	Triglyceride	185826
163	TG(18:0_18:1_16:2)	C55 H100 Na1 O6	22.9944	879.741	902.732	POS	M+Na	52	3	GL	Glycerolipids	TG	Triglyceride	192001
164	MG(O-19:3)	C22 H44 N1 O3	2.61101	370.332	388.366	POS	M+NH4	19	3	GL	Glycerolipids	MG	Monoglyceride	331636
165	TG(25:2_27:0)	C55 H106 N1 O6	14.1284	876.801	894.836	POS	M+NH4	52	2	GL	Glycerolipids	TG	Triglyceride	223117
166	SPH(d14:1)	C14 H30 N1 O2	1.07823	244.227	245.235	POS	M+H	14	1	SP	Sphingolipids	SPH	Sphingosine bases	126988
167	TG(36:5_18:1)	C57 H99 O6	20.5122	879.744	880.752	POS	M+H	54	6	GL	Glycerolipids	TG	Triglyceride	1.18445e+06
168	MG(18:4)	C21 H35 O4	14.0873	351.253	352.261	POS	M+H	18	4	GL	Glycerolipids	MG	Monoglyceride	1.39764e+06
169	TG(18:2_18:0_18:1)	C57 H108 N1 O6	12.0547	902.817	920.852	POS	M+NH4	54	3	GL	Glycerolipids	TG	Triglyceride	243712
170	TG(24:4_2:0_2:0)	C31 H51 O6	12.4748	519.368	520.376	POS	M+H	28	4	GL	Glycerolipids	TG	Triglyceride	1.00465e+06
171	TG(23:4_4:0_4:0)	C34 H57 O6	15.5329	561.415	562.423	POS	M+H	31	4	GL	Glycerolipids	TG	Triglyceride	442637
172	TG(O-23:3_4:0_8:0)	C38 H69 O5	16.7912	605.514	606.522	POS	M+H	35	3	GL	Glycerolipids	TG	Triglyceride	338044
173	TG(21:6_6:0_6:0)	C36 H56 Na1 O6	0.833918	607.397	630.387	POS	M+Na	33	6	GL	Glycerolipids	TG	Triglyceride	86279.3
174	TG(O-16:1_18:1)	C37 H72 N1 O5	15.6699	610.541	628.575	POS	M+NH4	34	2	GL	Glycerolipids	TG	Triglyceride	938812
175	TG(20:4_18:1_18:1)	C59 H103 O6	20.8682	907.775	908.783	POS	M+H	56	6	GL	Glycerolipids	TG	Triglyceride	1.02064e+06
176	Cer(d16:0_12:0)	C28 H58 N1 O3	8.54476	456.441	457.449	POS	M+H	28	0	SP	Sphingolipids	Cer	Ceramide	310314
177	Cer(d16:0_14:0)	C30 H62 N1 O3	10.6514	484.472	485.481	POS	M+H	30	0	SP	Sphingolipids	Cer	Ceramide	2.46219e+06
178	Cer(d16:0_15:0)	C31 H64 N1 O3	11.611	498.488	499.496	POS	M+H	31	0	SP	Sphingolipids	Cer	Ceramide	94344.4
179	WE(O-32:6)	C32 H56 N1 O2	13.081	486.431	504.465	POS	M+NH4	32	6	FA	Fatty Acyls	WE	Wax esters (fatty acid esters)	124745
180	Cer(d16:0_17:0)	C33 H68 N1 O3	13.271	526.519	527.528	POS	M+H	33	0	SP	Sphingolipids	Cer	Ceramide	271550
181	Cer(m17:0_18:0)	C35 H72 N1 O2	18.5625	538.556	539.564	POS	M+H	35	0	SP	Sphingolipids	Cer	Ceramide	191918
182	Cer(d16:0_18:0)	C34 H70 N1 O3	14.3829	540.535	541.543	POS	M+H	34	0	SP	Sphingolipids	Cer	Ceramide	154555
183	Cer(d14:0_22:1)	C36 H72 N1 O3	14.2444	566.551	567.559	POS	M+H	36	1	SP	Sphingolipids	Cer	Ceramide	170983
184	Cer(m17:0_22:1)	C39 H76 N1 O1	18.6169	574.592	575.601	POS	M+H-H2O	39	1	SP	Sphingolipids	Cer	Ceramide	415337
185	Cer(d20:0_18:0)	C38 H78 N1 O3	16.45	596.598	597.606	POS	M+H	38	0	SP	Sphingolipids	Cer	Ceramide	5.00758e+06
186	Cer(d16:0_18:1)	C34 H68 N1 O3	12.7274	538.519	539.528	POS	M+H	34	1	SP	Sphingolipids	Cer	Ceramide	521179
187	Cer(m21:0_22:1)	C43 H84 N1 O1	19.6879	630.655	631.663	POS	M+H-H2O	43	1	SP	Sphingolipids	Cer	Ceramide	582672
188	Cer(m22:1_22:1)	C44 H86 N1 O2	20.1927	660.665	661.674	POS	M+H	44	2	SP	Sphingolipids	Cer	Ceramide	905713
189	WE(O-38:9)	C38 H58 Na1 O2	23.0069	569.433	592.423	POS	M+Na	38	9	FA	Fatty Acyls	WE	Wax esters (fatty acid esters)	1.01258e+06
190	LPC(18:2)	C26 H51 N1 O7 P1	2.37624	520.34	521.348	POS	M+H	18	2	GP	Glycerophospholipids	LPC	Lyso phosphatidylcholine	68172.6
191	LPC(18:1)	C26 H53 N1 O7 P1	3.68857	522.355	523.364	POS	M+H	18	1	GP	Glycerophospholipids	LPC	Lyso phosphatidylcholine	54775.7
192	CerPE(d18:4_15:1)	C35 H63 N2 Na1 O6 P1	0.768849	661.432	684.422	POS	M+Na	33	5	SP	Sphingolipids	CerPE	Ceramide phosphoethanolamine	73171.6
193	PG(O-18:2_15:0)	C39 H79 N1 O9 P1	18.4719	736.549	754.584	POS	M+NH4	33	2	GP	Glycerophospholipids	PG	Phosphatidylglycerol	5.22202e+06
194	WE(O-20:2)	C20 H40 N1 O2	3.97158	326.305	344.34	POS	M+NH4	20	2	FA	Fatty Acyls	WE	Wax esters (fatty acid esters)	663354
195	PG(27:6_18:0)	C51 H93 N1 O10 P1	14.812	910.653	928.688	POS	M+NH4	45	6	GP	Glycerophospholipids	PG	Phosphatidylglycerol	130735
196	PG(27:6_20:0)	C53 H97 N1 O10 P1	15.7633	938.684	956.719	POS	M+NH4	47	6	GP	Glycerophospholipids	PG	Phosphatidylglycerol	206422
197	WE(O-30:2)	C30 H56 Na1 O2	13.1654	471.417	494.408	POS	M+Na	30	2	FA	Fatty Acyls	WE	Wax esters (fatty acid esters)	5.70797e+06
198	PC(16:1_18:0)	C42 H83 N1 O8 P1	9.42023	760.585	761.593	POS	M+H	34	1	GP	Glycerophospholipids	PC	Phosphatidylcholine	144086
199	WE(O-42:4)	C42 H80 N1 O2	19.1899	630.618	648.653	POS	M+NH4	42	4	FA	Fatty Acyls	WE	Wax esters (fatty acid esters)	364869
200	PC(34:2)	C42 H81 N1 O8 P1	23.0804	758.569	759.578	POS	M+H	34	2	GP	Glycerophospholipids	PC	Phosphatidylcholine	15718.5
201	PC(35:7)	C43 H73 N1 O8 P1	6.80447	762.507	763.515	POS	M+H	35	7	GP	Glycerophospholipids	PC	Phosphatidylcholine	383715
202	PC(36:3)	C44 H83 N1 O8 P1	23.0977	784.585	785.593	POS	M+H	36	3	GP	Glycerophospholipids	PC	Phosphatidylcholine	8988.77
203	MePC(35:4)	C44 H82 N1 O8 P1	9.95122	783.577	784.586	POS	M+H	35	4	GP	Glycerophospholipids	MePC	Methyl phosphatidylcholine	172716
204	DG(12:0_6:0)	C21 H40 Na1 O5	2.54658	395.277	418.267	POS	M+Na	18	0	GL	Glycerolipids	DG	Diglyceride	4676.79
205	DG(P-5:0_17:0)	C25 H52 N1 O4	13.1004	430.389	448.424	POS	M+NH4	22	0	GL	Glycerolipids	DG	Diglyceride	2.30945e+07
206	DG(P-7:0_17:0)	C27 H53 O4	13.6627	441.394	442.402	POS	M+H	24	0	GL	Glycerolipids	DG	Diglyceride	2.95315e+06
207	DG(P-8:0_17:0)	C28 H55 O4	14.2006	455.409	456.418	POS	M+H	25	0	GL	Glycerolipids	DG	Diglyceride	2.27526e+06
208	DG(O-26:3)	C29 H53 O4	15.8124	465.394	466.402	POS	M+H	26	3	GL	Glycerolipids	DG	Diglyceride	698843
209	LPE(18:2)	C23 H43 N1 O7 P1	2.55803	476.278	475.27	NEG	M-H	18	2	GP	Glycerophospholipids	LPE	Lyso phosphatidylethanolamine	14203.6
212	PG(16:0_14:0)	C36 H70 O10 P1	13.0771	693.471	692.463	NEG	M-H	30	0	GP	Glycerophospholipids	PG	Phosphatidylglycerol	256786
213	DGDG(28:0)	C44 H81 O17	12.6792	881.548	926.545	NEG	M+HCOO	28	0	GL	Glycerolipids	DGDG	Digalactosyl diacylglycerol	12728.6
214	DGDG(29:0)	C45 H83 O17	13.1107	895.564	940.561	NEG	M+HCOO	29	0	GL	Glycerolipids	DGDG	Digalactosyl diacylglycerol	26744.9
215	DGDG(32:0)	C48 H89 O17	14.9328	937.611	982.608	NEG	M+HCOO	32	0	GL	Glycerolipids	DGDG	Digalactosyl diacylglycerol	9189.86
216	DGDG(30:0)	C45 H83 O15	13.7529	863.574	862.565	NEG	M-H	30	0	GL	Glycerolipids	DGDG	Digalactosyl diacylglycerol	12745.8
217	DGDG(31:0)	C46 H85 O15	14.2421	877.589	876.581	NEG	M-H	31	0	GL	Glycerolipids	DGDG	Digalactosyl diacylglycerol	12975.9
218	DGDG(33:0)	C48 H89 O15	15.2427	905.621	904.612	NEG	M-H	33	0	GL	Glycerolipids	DGDG	Digalactosyl diacylglycerol	16079.7
219	DGDG(20:3_23:1)	C58 H101 O15	11.111	1037.71	1036.71	NEG	M-H	43	4	GL	Glycerolipids	DGDG	Digalactosyl diacylglycerol	272085
220	PI(26:1_14:2)	C49 H88 O13 P1	11.6342	915.597	914.588	NEG	M-H	40	3	GP	Glycerophospholipids	PI	Phosphatidylinositol	5.12008e+06
221	PI(O-25:3_22:2)	C56 H100 O12 P1	13.4613	995.696	994.687	NEG	M-H	47	5	GP	Glycerophospholipids	PI	Phosphatidylinositol	45146.7
222	PC(16:0_18:2)	C43 H81 N1 O10 P1	8.73817	802.56	847.557	NEG	M+HCOO	34	2	GP	Glycerophospholipids	PC	Phosphatidylcholine	2078.68
223	PC(18:1_18:1)	C45 H85 N1 O10 P1	8.79857	830.592	875.589	NEG	M+HCOO	36	2	GP	Glycerophospholipids	PC	Phosphatidylcholine	1400.76
